# Supplementary material for: Drivers of Natural Variation in Water-Use Efficiency Under Fluctuating Light Are Promising Targets for Improvement in Sorghum
Source: Front Plant Sci. 2021 Feb 1;12:627432. doi: 10.3389/fpls.2021.627432 (PMC7882533; doi:10.3389/fpls.2021.627432)
Supplement: Supplementary Table 1 — Variation in environmental controls during gas-exchange measurements. [file Data_Sheet_2.xlsx]

## Sheet: Sheet1
Variable	QuantileLevel	Quantile
RH_S	Max	80.9379
RH_S	0.99	80.9379
RH_S	0.95	77.9456
RH_S	0.9	75.4808
RH_S	.75 Q3	73.0666
RH_S	.50 Median	67.3512
RH_S	.25 Q1	60.9123
RH_S	0.1	54.5089
RH_S	0.05	45.7642
RH_S	0.01	43.6171
RH_S	Min	43.6171
RH_R	Max	80.1553
RH_R	0.99	80.1553
RH_R	0.95	76.6943
RH_R	0.9	74.1262
RH_R	.75 Q3	71.5629
RH_R	.50 Median	65.5803
RH_R	.25 Q1	59.1393
RH_R	0.1	52.5126
RH_R	0.05	43.8268
RH_R	0.01	41.5231
RH_R	Min	41.5231
VpdL	Max	2.15877
VpdL	0.99	2.15877
VpdL	0.95	1.98206
VpdL	0.9	1.6756
VpdL	.75 Q3	1.47059
VpdL	.50 Median	1.2435
VpdL	.25 Q1	1.04302
VpdL	0.1	0.917456
VpdL	0.05	0.771843
VpdL	0.01	0.739377
VpdL	Min	0.739377
Tleaf	Max	27.3597
Tleaf	0.99	27.3597
Tleaf	0.95	26.8344
Tleaf	0.9	26.7332
Tleaf	.75 Q3	26.3461
Tleaf	.50 Median	26.0264
Tleaf	.25 Q1	25.6178
Tleaf	0.1	25.3781
Tleaf	0.05	25.2515
Tleaf	0.01	25.132
Tleaf	Min	25.132
TBlk	Max	25.1745
TBlk	0.99	25.1745
TBlk	0.95	25.1005
TBlk	0.9	25.0648
TBlk	.75 Q3	25.063
TBlk	.50 Median	25.0596
TBlk	.25 Q1	25.0049
TBlk	0.1	25.0006
TBlk	0.05	24.9923
TBlk	0.01	24.9919
TBlk	Min	24.9919
CO2S	Max	400.063
CO2S	0.99	400.063
CO2S	0.95	400.029
CO2S	0.9	400.016
CO2S	.75 Q3	400
CO2S	.50 Median	399.993
CO2S	.25 Q1	399.981
CO2S	0.1	399.976
CO2S	0.05	399.961
CO2S	0.01	399.935
CO2S	Min	399.935
CO2R	Max	411.207
CO2R	0.99	411.207
CO2R	0.95	409.229
CO2R	0.9	408.84
CO2R	.75 Q3	408.207
CO2R	.50 Median	406.795
CO2R	.25 Q1	405.904
CO2R	0.1	405.452
CO2R	0.05	404.903
CO2R	0.01	404.042
CO2R	Min	404.042
H2OS	Max	25.8612
H2OS	0.99	25.8612
H2OS	0.95	24.8464
H2OS	0.9	24.1738
H2OS	.75 Q3	23.3009
H2OS	.50 Median	21.3832
H2OS	.25 Q1	19.2915
H2OS	0.1	17.3667
H2OS	0.05	14.7099
H2OS	0.01	14.1315
H2OS	Min	14.1315
H2OR	Max	25.6105
H2OR	0.99	25.6105
H2OR	0.95	24.3636
H2OR	0.9	23.7585
H2OR	.75 Q3	22.7084
H2OR	.50 Median	20.8838
H2OR	.25 Q1	18.7285
H2OR	0.1	16.7838
H2OR	0.05	14.0858
H2OR	0.01	13.4521
H2OR	Min	13.4521
Flow	Max	700.681
Flow	0.99	700.681
Flow	0.95	700.616
Flow	0.9	700.271
Flow	.75 Q3	700.008
Flow	.50 Median	699.881
Flow	.25 Q1	699.821
Flow	0.1	699.657
Flow	0.05	699.559
Flow	0.01	699.17
Flow	Min	699.17
